# Supplementary material for: Fecal Shedding of Multidrug Resistant Escherichia coli Isolates in Dogs Fed with Raw Meat-Based Diets in Brazil
Source: Antibiotics (Basel). 2022 Apr 17;11(4):534. doi: 10.3390/antibiotics11040534 (PMC9029118; doi:10.3390/antibiotics11040534)
Supplement: Supplementary file 1 [file antibiotics-11-00534-s001.zip]

Archive with 3 entries (3 files):
- Figure S1.pdf
- Supplementary File 1.xlsx
- Supplementary File 2.xlsx
